# Supplementary material for: Indole-3 Carbinol and Diindolylmethane Mitigated β-Amyloid-Induced Neurotoxicity and Acetylcholinesterase Enzyme Activity: In Silico, In Vitro, and Network Pharmacology Study
Source: Diseases. 2024 Aug 16;12(8):184. doi: 10.3390/diseases12080184 (PMC11354007; doi:10.3390/diseases12080184)
Supplement: Supplementary file 1 [file diseases-12-00184-s001.zip]

Archive with 1 entries (1 files):
- diseases-3136509-supplementary.pdf
